# Supplementary material for: The Mediterranean Mussel Mytilus galloprovincialis (Mollusca: Bivalvia) in Chile: Distribution and Genetic Structure of a Recently Introduced Invasive Marine Species
Source: Animals (Basel). 2024 Mar 7;14(6):823. doi: 10.3390/ani14060823 (PMC10967297; doi:10.3390/ani14060823)
Supplement: Supplementary file 1 [file animals-14-00823-s001.zip]

Archive with 1 entries (1 files):
- animals-2821084-supplementary.pdf
